# Supplementary material for: ﻿Karyotype differentiation and male meiosis in European clades of the spider genus Pholcus (Araneae, Pholcidae)
Source: Comp Cytogenet. 2022 Nov 2;16(4):185–209. doi: 10.3897/CompCytogen.v16i4.85059 (PMC9836407; doi:10.3897/CompCytogen.v16i4.85059)
Supplement: Supplementary material 1 — Species studied, male karyotype data (including standard deviation) [file comparative_cytogenetics-16-4-185_article-85059__-s001.xlsx]

## Sheet: Hoja1
		taxon	specimens	parameters	chromosome pairs											sex chromosomes
		Pholcus
					1	2	3	4	5	6	7	8	9	10	11	X1	X2	Y
		P. crypticolens/opilionoides species group
		P. creticus	2*	RCL	8.07±0.28	7.99±0.14	7.87±0.39	7.51±0.13	7.31±0.27	7.26±0.45	6.41±0.36	6.23±0.29	5.84±0.44	5.51±0.16	5.32±0.33	13.07±0.42	5.63±0.15	6.30±0.33
				CI	1.31±0.20	1.82±0.24	8.22±0.11	2.15±0.15	1.36±0.29	1.12±0.54	1.41±0.35	1.25±0.23	2.54±0.39	2.69±0.12	3.46±0.43	1.31±0.38	8.07±0.42	1.16±0.22
		P. opilionoides	2	RCL	10.42±0.22	8.80±0.27	7.81±0.28	7.56±0.06	6.75±0.18	6.442±0.09	6.30±0.07	6.32±0.09	6.02±0.12	5.78±0.11	5.30±0.11	12.46±0.22	5.57±0.06	4.64±0.26
				CI	1.40±0.11	1.80±0.09	2.01±0.17	1.78±0.06	2.69±0.08	2.53±0.18	1.28±0.13	1.49±0.11	1.16±0.10	1.17±0.04	1.34±0.05	1.10±0.05	8.68±0.33	1.32±0.08
		P. phalangioides species group
		P. alticeps	2	RCL	8.39±0.21	8.18±0.24	8.02±0.11	7.79±0.21	7.57±0.43	6.90±0.14	6.88±0.39	6.34±0.34	5.75±0.21	5.75±0.37	5.14±0.35	12.08±0.46	6.08±0.23	5.52±0.34
				CI	1.83±0.43	1.27±0.26	8.21±0.19	1.29±0.33	3.18±0.30	2.89±0.17	1.27±0.31	1.32±0.31	2.29±0.24	1.39±0.32	1.21±0.47	1.20±0.51	8.85±0.32	1.28±0.22
		P. phalangioides	1	RCL	8.31±0.39	8.13±0.24	7.95±0.36	7.62±0.21	6.93±0.14	6.53±0.35	6.24±0.27	6.11±0.17	5.68±0.41	5.55±0.33	5.41±0.38	12.59±0.25	6.53±0.12	6.14±0.41
				CI	1.34±0.20	1.22±0.16	1.24±0.37	8.01±0.14	1.19±0.21	1.34±0.46	1.15±0.28	1.83±0.39	1.25±0.53	1.53±0.39	2.13±0.14	1.31±0.37	3.96±0.21	1.16±0.17
		Macaronesian species group
		P. fuerteventurensis	2	RCL	8.11±0.36	7.81±0.42	7.72±0.22	7.51±0.13	7.20±0.07	6.79±0.19	6.47±0.44	6.30±0.35	5.88±0.25	5.71±0.43	5.60±0.47	12.56±0.17	6.19±0.39	6.34±0.24
				CI	2.26±0.18	1.33±0.26	1.30±0.11	1.20±0.19	8.61±0.51	1.32±0.16	1.43±0.46	1.33±0.23	1.20±0.49	1.33±0.57	1.19±0.35	1.33±0.35	8.25±0.22	1.25±0.38
		P. dentatus	1	RCL	8.72±0.23	8.51±0.30	8.22±0.23	7.73±0.15	7.42±0.16	6.82±0.32	6.53±0.13	6.21±0.34	6.12±0.29	5.74±0.34	5.41±0.36	9.87±0.17	6.56±0.24	6.12±0.44
				CI	1.37±0.21	1.33±0.51	8.62±0.52	1.20±0.25	1.12±0.36	1.20±0.48	2.57±0.42	1.16±0.36	1.35±0.43	1.24±0.21	2.31±0.19	1.19±0.22	8.17±0.46	1.26±0.39
		P. silvai	2	RCL	8.11±0.39	8.03±0.16	7.71±0.32	7.62±0.19	7.14±0.42	6.87±0.11	6.63±0.22	6.41±0.44	6.21±0.13	6.15±0.36	5.84±0.24	11.23±0.14	6.10±0.36	6.35±0.39
				CI	1.22±0.15	1.20±0.19	1.19±0.17	8.01±0.42	1.13±0.35	1.06±0.71	1.16±0.53	1.93±0.18	1.50±0.47	3.33±0.61	1.26±0.38	1.19±0.21	8.32±0.24	1.11±0.47
